# Supplementary material for: Foot-and-mouth disease virus VP1 target the MAVS to inhibit type-I interferon signaling and VP1 E83K mutation results in virus attenuation
Source: PLoS Pathog. 2020 Nov 24;16(11):e1009057. doi: 10.1371/journal.ppat.1009057 (PMC7723281; doi:10.1371/journal.ppat.1009057)
Supplement: S1 Table — The 83rd amino acid is highlighted in red. (XLSX) [file ppat.1009057.s006.xlsx]

## Sheet: Sheet1
S1 Table. Comparison of VP1 amino acids of type O FMDV occurred in the world
Gene Bank Accession	Isolate name	VP1 topotype	Outbreak	Species	Sequence of VP1 amino acid†
AF030259	TL/Taiwan/97	CATHAY	Taiwan	Pigs	70-TYYFSDLELAVKHEGDLTWVPNGAPETALDN-100
EU553842	Burdorf/FRG/2/88	EURO-SA	Germany	n.a*	70-TYYFSDLEIAVKHEGDLTWVPNGAPEKALDN-100
FJ561312	ISR/1/2007	ME-SA	Israel	Goats	70-TYYFADLEVAVKHEGNLTWVPNGAPETALDN-100
FJ561318	JOR/7/2006	ME-SA	Jordan	Sheep	70-TYYFADLEVAVKHEGSLTWVPNGAPETALDN-100
FJ561321	TUR/4/2005	ME-SA	Turkey	Cattle	70-TYYFADLEVAVKHEGNLTWVPNGAPETALDN-100
FJ798190	PAK/1/2008	ME-SA	Pakistan	Cattle	70-TYYFADLEVAVKHEGNLTWVPNGAPETALDN-100
GU082464	S01KOR/2002	ME-SA	South Korea	Pig	70-TYYFADLEVAVKHEGNLTWVPNGAPEAALDN-100
GU082481	HS/KOR/2000	ME-SA	South Korea	Cattle	70-TYYFADLEVAVKHEGNLTWVPNGAPETALDN-100
HM756635	K1/08	n.a*	Kenya	Bovine	70-TYYFADLEVAVKHEGNLTWVPNGAPETALDN-100
HQ116178	LAO/4/2007	SEA	Laos	Cattle	70-TYYFADLEVAVKHEGDLTWVPNGAPETALDN-100
HQ116230	MYA/9/2009	SEA	Myanmar	Cattle	70-TYYFADLEVAVKHEGDLTWVPNGAPEAALGN-100
HQ116245	TAI/9/2007	SEA	Thailand	Cattle	70-TYYFADLEVAVKHEGDLTWVPNGAPEAALDN-100
HQ116254	TAI/7/2008	SEA	Thailand	Buffalo	70-TYYFADLEVAVKHEGDLTWVPNGAPEAALDN-100
HQ116259	TAI/4/2009	SEA	Thailand	Pig	70-TYYFADLEVAVKHEGDLTWVPNGAPEVALDN-100
HQ116275	VIT/8/2004	ME-SA	Vietnam	Cattle	70-TYYFADLEVAVKHEGNLTWVPNGAPVAALDN-100
HQ116277	VIT/3/2005	ME-SA	Vietnam	Cattle	70-TYYFADLEVAVKHEGNLTWVPNGAPETALDN-100
HQ116281	VIT/9/2005	CATHAY	Vietnam	Pig	70-KYYFSDLELAVKHEGDLTWVPNGAPETALDN-100
AY373583	XJ1	n.a*	China	Cattle	70-TYYFSDLELAVKHEGDLTWVPNGAPETALDN-100
HM230709	ALG/2/99	WA	Algeria	Cattle	70-TYYFADLEVAVKHEGDLTWVPNGAPETALDN-100
HQ116171	CAM/1/2004	ME-SA	Cambodia	Cattle	70-TYYFADLEVAVKHEGNLTWVPNGAPVAALDN-100
HQ630676	BAN/1/2009	n.a*	Bangladesh	Cattle	70-TYYFADLEVAVKHEGNLTWVPNGAPEAALDN-100
K01201	Campos/Brazil/58	EURO-SA	Brazil	n.a*	70-TYYFSDLEIAVKHEGDLTWVPNGAPEKALDN-100
* Not available
† Position of amino acids from N and C terminals, The red color represented the 83 amino acid
