# Supplementary material for: Foot-and-mouth disease virus VP1 target the MAVS to inhibit type-I interferon signaling and VP1 E83K mutation results in virus attenuation
Source: PLoS Pathog. 2020 Nov 24;16(11):e1009057. doi: 10.1371/journal.ppat.1009057 (PMC7723281; doi:10.1371/journal.ppat.1009057)
Supplement: S2 Table — (XLSX) [file ppat.1009057.s007.xlsx]

## Sheet: Sheet1
S2 Table. Cytopathic effects of three different cells (BHK-21, LFBK and IBRS-2 cells)
Recombinant virus	BHK-21						LFBK					IBRS-2
	P1	P2	P3	P4	P5	P9	P1	P2	P3	P4	P5	P1	P2	P3	P4	P5†
pOm-83K	+	+	+	+	+	nd††	+	+	+	+	+	+	+	+	+	+
pOm-83E	-	-	+	+	+	nd	-	-	-	-	-	-	-	-	-	-
pOm-AD-83K	-	-	+	+	+	nd	+	+	+	+	+	-	+	+	+	+
pOm-AD-83E	-	-	-	-	-	+	-	-	+	+	+	-	+	+	+	+
† Cytopathic effect in the various susceptible cells by serial passage number
(+) Represented positive reaction of cytopathic effect
(-) Represented negative reaction in CPE
† † Not done
