# Supplementary material for: Foot-and-mouth disease virus VP1 target the MAVS to inhibit type-I interferon signaling and VP1 E83K mutation results in virus attenuation
Source: PLoS Pathog. 2020 Nov 24;16(11):e1009057. doi: 10.1371/journal.ppat.1009057 (PMC7723281; doi:10.1371/journal.ppat.1009057)
Supplement: S3 Table — (XLSX) [file ppat.1009057.s008.xlsx]

## Sheet: Sheet1
S3 Table. Amino acid change of the viruses after serial passage in BHK-21, LFBK and IBRS-2 cells
Virus	Passage number	Cell lines
		BHK-21	LFBK	IBRS-2
pOm-83K	P1	T41K	T41K	T41K
	P2	-	-	K41T
	P3	-	-	-
	P4	-	-	T41Q
	P5	-	-	-
pOm-83E	P1	E83K	E83K	E83K
	P2	-	‡	‡
	P3	-	‡	‡
	P4	-	‡	‡
	P5	-	‡	‡
pOm-AD-83K	P1	-	-	-
	P2	-	-	-
	P3	-	-	-
	P4	-	-	-
	P5	-	-	-
pOm-AD-83E	P1	-	-	-
	P2	-	-	-
	P3	-	-	-
	P4	-	-	E83K
	P5	-	-	-
	P10	E83K	-	-
_ No change of amino acids
‡ Not available
